# Supplementary material for: The Strengths and Obstacles in the Differential Diagnosis of Progressive Supranuclear Palsy—Parkinsonism Predominant (PSP-P) and Multiple System Atrophy (MSA) Using Magnetic Resonance Imaging (MRI) and Perfusion Single Photon Emission Computed Tomography (SPECT)
Source: Diagnostics (Basel). 2022 Feb 2;12(2):385. doi: 10.3390/diagnostics12020385 (PMC8871165; doi:10.3390/diagnostics12020385)
Supplement: Supplementary file 1 [file diagnostics-12-00385-s001.zip]

Archive with 1 entries (1 files):
- diagnostics-1552308-supplementary.pdf
